# Supplementary material for: Tibetan medicine Bang Jian: a comprehensive review on botanical characterization, traditional use, phytochemistry, and pharmacology
Source: Front Pharmacol. 2023 Dec 14;14:1295789. doi: 10.3389/fphar.2023.1295789 (PMC10757618; doi:10.3389/fphar.2023.1295789)
Supplement: Supplementary file 1 [file DataSheet1.ZIP]

Archive with 14 entries (13 files):
- Herbarium pictures /
- __MACOSX/._Herbarium pictures 
- Herbarium pictures /G. lawrencei.jpg
- __MACOSX/Herbarium pictures /._G. lawrencei.jpg
- Herbarium pictures /G. sino-ornata.jpg
- __MACOSX/Herbarium pictures /._G. sino-ornata.jpg
- Herbarium pictures /G. veitchiorum.jpg
- __MACOSX/Herbarium pictures /._G. veitchiorum.jpg
- Herbarium pictures /G. szechenyii.jpeg
- __MACOSX/Herbarium pictures /._G. szechenyii.jpeg
- Herbarium pictures /G. stipitate.jpg
- __MACOSX/Herbarium pictures /._G. stipitate.jpg
- Herbarium pictures /G. algida.jpg
- __MACOSX/Herbarium pictures /._G. algida.jpg
